# Supplementary material for: Effects of Additives on Electrochromic Properties of Nanocrystalline Tungsten Oxide Films Prepared by Complexation-Assisted Sol–Gel Method
Source: Materials (Basel). 2023 Mar 28;16(7):2681. doi: 10.3390/ma16072681 (PMC10096167; doi:10.3390/ma16072681)
Supplement: Supplementary file 1 [file materials-16-02681-s001.zip]

Archive with 1 entries (1 files):
- materials-2293876-supplementary.pdf
